# Supplementary material for: Linoleic Hydroperoxides Are Potent Hyperoxidative Agents of Sensitive and Robust Typical 2-Cys Peroxiredoxins
Source: Antioxidants (Basel). 2025 Nov 27;14(12):1422. doi: 10.3390/antiox14121422 (PMC12729873; doi:10.3390/antiox14121422)
Supplement: Supplementary file 1 [file antioxidants-14-01422-s001.zip]

Archive with 1 entries (1 files):
- antioxidants-3947499-supplementary.pdf
